# Supplementary material for: Comparative Effectiveness Study of Home-Based Interventions to Prevent CA-MRSA Infection Recurrence
Source: Antibiotics (Basel). 2021 Sep 13;10(9):1105. doi: 10.3390/antibiotics10091105 (PMC8465828; doi:10.3390/antibiotics10091105)
Supplement: Supplementary file 1 [file antibiotics-10-01105-s001.zip]

Archive with 1 entries (1 files):
- antibiotics-1349704-supplementary.pdf
